# Supplementary material for: Feasibility of dual-energy CBCT by spectral filtration of a dual-focus CNT x-ray source
Source: PLoS One. 2022 Feb 3;17(2):e0262713. doi: 10.1371/journal.pone.0262713 (PMC8812859; doi:10.1371/journal.pone.0262713)
Supplement: S1 Data — (XLSX) [file pone.0262713.s001.xlsx]

## Sheet: Sheet1
	# of photons /mAs /mm^2 at 100 cm from the source
keV bin	Post-object LE	Post-object HE
1	0	0
2	0	0
3	0	0
4	0	0
5	0	0
6	0	0
7	1.08485e-291	0
8	1.61505e-202	2.03942e-257
9	9.39836e-145	4.21042e-185
10	4.77957e-111	1.35106e-141
11	2.52247e-86	5.39108e-110
12	4.97931e-71	1.10666e-85
13	2.29918e-55	3.57276e-67
14	1.19463e-46	1.67787e-53
15	3.78816e-38	9.43499e-44
16	2.30437e-31	5.32847e-36
17	7.59568e-26	9.93371e-30
18	1.87383e-21	9.74717e-25
19	4.51054e-18	7.08077e-21
20	1.57397e-15	6.01356e-18
21	2.35673e-13	1.86261e-15
22	1.8955e-11	2.73278e-13
23	8.91426e-10	2.12368e-11
24	2.59384e-08	9.41404e-10
25	4.87804e-07	2.52727e-08
26	6.18314e-06	4.34273e-07
27	5.45975e-05	4.98847e-06
28	0.000349962	4.00219e-05
29	0.0016546	2.16698e-11
30	0.00598506	2.6513e-10
31	0.0188141	2.74678e-09
32	0.0524529	2.41843e-08
33	0.131094	1.78271e-07
34	0.299036	1.11833e-06
35	0.622584	5.917e-06
36	1.18873	2.64772e-05
37	2.13062	0.000103495
38	3.59583	0.000352757
39	5.66517	0.0010467
40	8.48048	0.00276787
41	12.3111	0.00670409
42	17.2156	0.014861
43	23.4898	0.0309104
44	31.2173	0.060321
45	40.4382	0.110834
46	50.9711	0.193246
47	62.7496	0.320803
48	76.3657	0.513126
49	91.316	0.793149
50	106.842	1.17948
51	123.368	1.70184
52	141.686	2.40569
53	161.214	3.32366
54	180.697	4.46955
55	200.771	5.8855
56	222.615	7.65237
57	244.003	9.74161
58	382.265	17.5627
59	653.415	34.2386
60	561.603	33.3099
61	329.135	21.9285
62	347.865	25.8616
63	350.168	28.8782
64	366.29	33.2933
65	380.187	37.8835
66	396.04	43.0682
67	570.91	67.4056
68	594.97	75.9171
69	477.764	65.6345
70	449.807	66.2855
71	378.163	59.5472
72	387.589	64.992
73	395.236	70.3487
74	405.135	76.3382
75	413.217	82.1993
76	421.101	88.2069
77	424.126	93.2635
78	427.961	98.6387
79	436.373	105.148
80	441.283	110.928
81	232.99	115.424
82	236.406	119.343
83	240.826	123.834
84	245.673	128.513
85	250.327	133.132
86	255.18	137.856
87	256.44	140.652
88	261.596	145.565
89	264.677	149.329
90	263.424	150.582
91	263.629	152.664
92	256.985	150.62
93	255.689	151.569
94	260.611	156.266
95	258.142	156.442
96	255.027	156.123
97	251.251	155.32
98	243.3	151.883
99	237.219	149.392
100	231.734	147.226
101	226.824	145.317
102	221.572	143.117
103	211.011	137.341
104	204.076	133.837
105	199.019	131.501
106	190.499	126.738
107	181.841	121.788
108	169.18	114.06
109	158.46	107.462
110	145.441	99.2419
111	133.215	91.4028
112	123.711	85.3773
113	109.636	76.0841
114	97.9526	68.3114
115	85.1599	59.6877
116	69.0624	48.6395
117	54.5684	38.6289
118	38.5571	27.4121
119	20.084	14.3443
120	0	0
121	0	0
122	0	0
123	0	0
124	0	0
125	0	0
126	0	0
127	0	0
128	0	0
129	0	0
130	0	0
131	0	0
132	0	0
133	0	0
134	0	0
135	0	0
136	0	0
137	0	0
138	0	0
139	0	0
140	0	0
141	0	0
142	0	0
143	0	0
144	0	0
145	0	0
146	0	0
147	0	0
148	0	0
149	0	0
150	0	0

## Sheet: Sheet2
	# of photons /mAs /mm^2 at 100 cm from the source
keV bin	Pre-object LE	Pre-object HE
1	0	0
2	0	0
3	0	0
4	4.35E-322	0
5	9.30204e-183	0
6	1.11854e-112	5.70352e-227
7	1.23647e-73	4.81135e-151
8	5.36435e-50	6.77386e-105
9	4.59386e-35	2.05803e-75
10	2.35417e-25	6.6546e-56
11	1.0469e-18	2.23746e-42
12	4.98115e-18	1.10707e-32
13	1.05484e-13	1.63914e-25
14	3.18122e-13	4.46806e-20
15	2.79835e-10	6.96971e-16
16	5.69694e-08	1.31732e-12
17	3.94158e-06	5.15484e-10
18	0.000118859	6.18273e-08
19	0.00189102	2.96857e-06
20	0.0187296	7.1559e-05
21	0.127276	0.00100591
22	0.626688	0.00903512
23	2.4068	0.0573383
24	7.54402	0.273801
25	19.9357	1.03285
26	45.802	3.21691
27	93.5077	8.54362
28	174.802	19.9905
29	300.654	3.93758e-06
30	480.203	2.12724e-05
31	728.126	0.000106303
32	1047.85	0.000483129
33	1440.62	0.00195906
34	1918.43	0.00717447
35	2464.24	0.0234199
36	3055.11	0.068048
37	3726.44	0.181011
38	4466.89	0.43821
39	5195.18	0.959868
40	5933.81	1.93668
41	6716.12	3.65731
42	7462.77	6.44206
43	8237.34	10.8396
44	9006.1	17.4024
45	9749.85	26.7226
46	10422.1	39.5132
47	11029.5	56.3874
48	11683.5	78.5049
49	12299.6	106.832
50	12795.4	141.255
51	13225.9	182.45
52	13683.3	232.328
53	14113.1	290.961
54	14428.7	356.895
55	14713.8	431.326
56	15066	517.893
57	15343.4	612.573
58	22471	1032.4
59	36125.1	1892.94
60	29363.7	1741.63
61	16314.6	1086.95
62	16377.7	1217.58
63	15687.8	1293.77
64	15643.8	1421.92
65	15506.6	1545.14
66	15453.1	1680.47
67	21346.9	2520.36
68	21353.8	2724.71
69	16485.8	2264.8
70	14946.1	2202.52
71	12118.6	1908.26
72	11997.1	2011.7
73	11833.8	2106.32
74	11750.4	2214.09
75	11625.7	2312.65
76	11508.1	2410.57
77	11273.5	2479
78	11078.2	2553.35
79	11014.3	2654
80	10873	2733.2
81	5608.31	2778.37
82	5563.14	2808.39
83	5544.08	2850.79
84	5536.56	2896.21
85	5526.29	2939.07
86	5522.02	2983.18
87	5443.06	2985.39
88	5449.62	3032.43
89	5414.99	3055.09
90	5295.98	3027.36
91	5211.38	3017.85
92	4997.93	2929.31
93	4895.15	2901.79
94	4914.33	2946.7
95	4797.17	2907.23
96	4673.07	2860.77
97	4541.98	2807.78
98	4341.35	2710.13
99	4180.2	2632.53
100	4034.52	2563.24
101	3901.99	2499.84
102	3766.37	2432.76
103	3544.4	2306.95
104	3387.51	2221.59
105	3264.81	2157.22
106	3088.59	2054.81
107	2914.01	1951.66
108	2679.9	1806.76
109	2481.36	1682.77
110	2251.65	1536.41
111	2039.15	1399.13
112	1872.56	1292.32
113	1641.17	1138.93
114	1450.26	1011.4
115	1247.23	874.169
116	1000.67	704.752
117	782.321	553.804
118	547.025	388.905
119	282.018	201.421
120	0	0
121	0	0
122	0	0
123	0	0
124	0	0
125	0	0
126	0	0
127	0	0
128	0	0
129	0	0
130	0	0
131	0	0
132	0	0
133	0	0
134	0	0
135	0	0
136	0	0
137	0	0
138	0	0
139	0	0
140	0	0
141	0	0
142	0	0
143	0	0
144	0	0
145	0	0
146	0	0
147	0	0
148	0	0
149	0	0
150	0	0
