# Supplementary material for: Feasibility of dual-energy CBCT by spectral filtration of a dual-focus CNT x-ray source
Source: PLoS One. 2022 Feb 3;17(2):e0262713. doi: 10.1371/journal.pone.0262713 (PMC8812859; doi:10.1371/journal.pone.0262713)
Supplement: S1 Raw images — (ZIP) [file pone.0262713.s002.zip]

Archive with 39 entries (36 files):
- raw image data PLOS ONE/
- raw image data PLOS ONE/.DS_Store
- __MACOSX/raw image data PLOS ONE/._.DS_Store
- raw image data PLOS ONE/VMIs/
- __MACOSX/raw image data PLOS ONE/._VMIs
- raw image data PLOS ONE/recons/
- __MACOSX/raw image data PLOS ONE/._recons
- raw image data PLOS ONE/VMIs/image_VMI_150keV.tif
- __MACOSX/raw image data PLOS ONE/VMIs/._image_VMI_150keV.tif
- raw image data PLOS ONE/VMIs/image_VMI_50keV.tif
- __MACOSX/raw image data PLOS ONE/VMIs/._image_VMI_50keV.tif
- raw image data PLOS ONE/VMIs/image_VMI_140keV.tif
- __MACOSX/raw image data PLOS ONE/VMIs/._image_VMI_140keV.tif
- raw image data PLOS ONE/VMIs/image_VMI_40keV.tif
- __MACOSX/raw image data PLOS ONE/VMIs/._image_VMI_40keV.tif
- raw image data PLOS ONE/VMIs/image_VMI_60keV.tif
- __MACOSX/raw image data PLOS ONE/VMIs/._image_VMI_60keV.tif
- raw image data PLOS ONE/VMIs/image_VMI_70keV.tif
- __MACOSX/raw image data PLOS ONE/VMIs/._image_VMI_70keV.tif
- raw image data PLOS ONE/VMIs/image_VMI_120keV.tif
- __MACOSX/raw image data PLOS ONE/VMIs/._image_VMI_120keV.tif
- raw image data PLOS ONE/VMIs/image_VMI_30keV.tif
- __MACOSX/raw image data PLOS ONE/VMIs/._image_VMI_30keV.tif
- raw image data PLOS ONE/VMIs/image_VMI_130keV.tif
- __MACOSX/raw image data PLOS ONE/VMIs/._image_VMI_130keV.tif
- raw image data PLOS ONE/VMIs/image_VMI_110keV.tif
- __MACOSX/raw image data PLOS ONE/VMIs/._image_VMI_110keV.tif
- raw image data PLOS ONE/VMIs/image_VMI_80keV.tif
- __MACOSX/raw image data PLOS ONE/VMIs/._image_VMI_80keV.tif
- raw image data PLOS ONE/VMIs/image_VMI_90keV.tif
- __MACOSX/raw image data PLOS ONE/VMIs/._image_VMI_90keV.tif
- raw image data PLOS ONE/VMIs/image_VMI_100keV.tif
- __MACOSX/raw image data PLOS ONE/VMIs/._image_VMI_100keV.tif
- raw image data PLOS ONE/recons/.DS_Store
- __MACOSX/raw image data PLOS ONE/recons/._.DS_Store
- raw image data PLOS ONE/recons/LE.tif
- __MACOSX/raw image data PLOS ONE/recons/._LE.tif
- raw image data PLOS ONE/recons/HE.tif
- __MACOSX/raw image data PLOS ONE/recons/._HE.tif
